# Supplementary material for: Modified FlowCAM procedure for quantifying size distribution of zooplankton with sample recycling capacity
Source: PLoS One. 2017 Apr 6;12(4):e0175235. doi: 10.1371/journal.pone.0175235 (PMC5383268; doi:10.1371/journal.pone.0175235)
Supplement: S1 Table — (XLSX) [file pone.0175235.s001.xlsx]

## Sheet: fml
Individual	Calanoid Copepodite			Oithonid Copepodite			Corycaeid Copepodite			Oncaeid Copepodite			Calanoid Nauplius			Cyclopoid Nauplius			Harpacticoid Nauplius
	VABD	Length	Width	VABD	Length	Width	VABD	Length	Width	VABD	Length	Width	VABD	Length	Width	VABD	Length	Width	VABD	Length	Width
1	6420000	257.6	80.7	2660000	189.1	93	5550000	217.1	125.4	4970000	257.4	118.8	370000	99.7	56.7	514000	114.3	62	280000	105.3	67.5
2	4740000	275.5	97.5	2130000	164.3	89.4	2210000	154.2	110.8	2720000	225.5	114.4	369000	125.1	58.6	338000	105.8	52.1	211000	94.3	59.9
3	4200000	247.2	100	5900000	239.6	127	6720000	237.2	140.5	6330000	279.3	111.2	650000	159.9	69.3	198000	89.9	44.7	230000	108	53.1
4	6170000	300	109.7	1550000	164	81.6	3710000	207.8	134.9	3510000	200.3	107.7	757000	152.6	61.8	264000	91.2	54.8	204000	94.2	64
5	3160000	224.8	129	4220000	209.9	90.7	2020000	194.6	93.4	3340000	235.4	117.5	541000	144.2	66.6	191000	88.1	44.8	213000	96	64.9
6	4540000	287.4	99.2	4950000	247.4	100.3	2670000	222.8	91.7	3540000	232.8	110.1	373000	116.9	67.2	280000	100.4	48.6	187000	92.2	61.5
7	7150000	328.6	110.4	4830000	241.2	142.8	4700000	224.4	116.3	4420000	224.8	114.2	825000	173.3	70.3	200000	97.4	41	144000	90.1	49.6
8	5720000	277.5	110.6	4370000	224.9	104.8	4880000	225.3	117.8	5000000	266.9	136.5	761000	158.3	72.2	383000	107.7	59.2	205000	92.9	57.6
9	3500000	240.4	84.5	5130000	230.6	100.4	4800000	215.6	114.5	5200000	253.7	106.8	266000	102.3	52.9	397000	104.5	55.5	708000	145.5	78.1
10	3960000	211	84.5	3100000	204.4	93.3	4050000	226.1	113.2	4450000	262.7	118	485000	132.5	62.9	313000	102.5	50.7	155000	87.6	53.5
11	4770000	271.7	108.8	2890000	194.1	94.5	2960000	210.6	100.9	4840000	258.7	105.8	705000	121	70.7	439000	117.2	52.9	186000	97.5	55.2
12	5890000	259.5	97.9	3410000	212.1	96.1	4710000	228.7	115.6	5860000	243.2	121.1	531000	157.8	66.7	359000	104.6	61.8	245000	91.3	68.4
13	7480000	291.1	97.3	3900000	203.4	106	1760000	153.8	93.1	3120000	232	105.7	584000	154.9	56.7	362000	98.3	62.2	817000	134.1	75.7
14	6280000	265.4	99.1	3390000	191.9	93.2	2030000	177.7	79.9	3640000	222.3	116.9	689000	161.8	68.9	815000	151.5	70.6	217000	106.5	53.6
15	4550000	256.1	78.4	2150000	176.5	93.1	2190000	159.6	106.5	4010000	269.5	120	565000	149.2	69.9	401000	112.4	61.2	135000	91	47.7
16	4690000	256.1	87.1	2510000	200.7	76	4160000	227.4	127.6	4610000	272.3	116.2	464000	129	63.8	99000	78.1	37.9	170000	95.1	56.3
17	2810000	206.3	90.1	3090000	207.9	102.4	5180000	259.7	127.8	1370000	183.2	88.5	748000	167.6	65.5	234000	91.9	44.8	215000	89.2	59.8
18	7130000	311.4	108.4	2540000	193.2	105.3	3270000	249.8	115.8	4030000	251.8	104.6	511000	142.5	62.7	308000	94.2	60.2	172000	92.1	55
19	5450000	287.1	103.8	3090000	191.3	99.9	5050000	282.1	125.3	2690000	122.9	105.5	532000	148.2	58.6	271000	99.9	44.1	263000	99.5	62.8
20	4480000	254.7	97.2	2760000	191.5	88.2	2510000	174.3	99.4	5940000	271.4	119.7	681000	174.1	75.7	428000	103.4	62.5	187000	94.5	61.3
21	5300000	285.5	102.8	3420000	210.6	74.8	3220000	232.7	107.4	5470000	280.7	125.2	666000	128.4	68	415000	97.6	67.2	218000	98.9	59
22	6350000	303.1	110.1	2470000	197.1	67.9	7010000	278.2	137.9	4750000	273.8	125.9	350000	119.4	57.2	688000	125.5	69.4	209000	93.4	66.1
23	10600000	371.1	130.2	3190000	194.1	111.8	4150000	218.8	115.8	3630000	247.9	118.3	481000	148.3	59	303000	114.1	50.2	156000	79.2	64
24	2440000	216	87.5	2070000	180	86.4	4470000	194.5	125.1	3790000	249	114.8	622000	156	59.3	442000	110.3	54.1	279000	109.5	71.3
25	3850000	259.8	95.6	4460000	227.7	108.3	4040000	232.5	121.8	3900000	239.1	104.9	385000	124.9	53.6	287000	105.8	51.1	167000	98.2	53.9
26	6050000	282.6	107.1	5350000	239.1	115.6	3530000	215.1	144.9	2810000	221.2	107.9	605000	148.3	65.7	480000	129.3	69.5	511000	118.8	75.1
27	5650000	292.6	113.1	4050000	229.2	94.2	5270000	188.4	128.4	3080000	217.6	117.2	326000	112.9	54.8	291000	106.9	49.1	279000	97.7	72.4
28	5700000	317.3	129.5	3920000	221.5	104.9	3890000	211.9	118.7	3650000	239.5	104.5	594000	146.1	62	321000	96.9	55.5	1040000	143.5	85.1
29	6180000	284.3	105.5	3300000	202.2	98.4	4330000	238.3	129.1	4650000	238.8	114.9	509000	133.8	63.2	317000	95.7	58.3	171000	91.2	60.6
30	6210000	275.9	104.3	4160000	223.1	101.2	2240000	167.3	102.8	3270000	230.6	92.7	456000	144.8	61.4	399000	111.1	54.1	181000	85.2	61.4
31	10700000	342.6	121.6	3450000	226.8	103.4	2900000	194.5	112.8	3940000	236.2	118.8	392000	109.1	56.1	125000	73.6	39.2	350000	106.6	72
32	4330000	266.4	82.4	2550000	202.4	81	3000000	221.9	99.1	4250000	258.3	112	325000	109.7	63.9	875000	152.9	76.1	146000	88.4	49.1
33	6960000	282.3	113.4	2650000	194.3	97.4	3540000	236	115.8	5410000	279	116.8	406000	134.2	56.1	201000	83.6	42.8	210000	98.4	57
34	6470000	303.5	108.8	5570000	237	133.8	2100000	185.8	99.7	4070000	259.9	116.7	606000	144.6	68.1	404000	118.3	52.5	417000	121.3	67.6
35	8120000	308.7	125.9	2490000	197.7	90.1	1710000	216.7	85.5	5250000	275.6	126.3	770000	146.7	71	231000	82.2	47.3	590000	125.1	70.7
36	4080000	253.5	81.2	4840000	234.1	123.2	3770000	246.3	109.9	3870000	231.3	104.6	623000	123.2	63.7	115000	75.7	41.2	333000	113.6	63.5
37	5140000	259.9	83.5	3910000	236.9	114.7	2020000	206.7	94.2	2930000	237.6	96.9	544000	142.1	64.6	268000	94	46.2	256000	102.1	62.5
38	5010000	292.6	115.7	4380000	221.5	90.9	3760000	220.3	127.1	8270000	299.8	137.4	528000	162.3	61.4	450000	121	54.6	186000	92	60
39	8240000	319.4	118	5610000	246.5	133.2	3130000	169.8	107.7	4510000	265.8	120.6	563000	156.1	62.6	227000	83.3	46.5	169000	85.3	65.1
40	5550000	270.9	106	4380000	232	118.7	3460000	191.7	96	2980000	238.2	121.2	483000	114.9	71.1	245000	94.2	45.9	223000	99.9	62.4
41	2910000	203.2	84.5	5180000	253.4	114.3	3440000	207.3	121.2	6130000	277.1	134.2	491000	139.9	69.6	513000	111.3	65.8	310000	111.8	71
42	4200000	248.4	99.6	6610000	245	110.8	6110000	290.7	133.4	2860000	226.6	109.4	564000	148.6	68.9	429000	112.5	59.8	151000	81.9	63.3
43	6720000	285.6	105.1	2970000	191.9	90.5	3490000	219.3	119.5	6060000	295.8	131	532000	118.3	54.6	410000	108.1	56.9	213000	90.4	60.8
44	8810000	308.9	117.3	4200000	231.4	117.5	3690000	226.1	126.7	4810000	268.5	106.3	369000	128	60.5	275000	98.1	54	220000	97.1	66.9
45	3930000	252	86.6	5600000	253	134.1	5280000	277.9	125.2	3340000	256.6	90.1	286000	97.8	60	391000	131.8	54.8	198000	96.9	64.8
46	5220000	254	78.9	2830000	210.5	111.1	4790000	220.7	119.8	5550000	272.4	119.7	347000	116.3	55.2	893000	149	70.2	862000	136	70.1
47	5600000	286.9	111.5	5140000	235.8	138.2	2310000	184.7	108.8	5790000	278.7	123.1	578000	129	56.3	378000	124.1	55.3	358000	108.6	62.8
48	6700000	300.3	120.1	4120000	231.2	137.6	3390000	234.1	101.8	2500000	214.3	94.5	542000	145.5	61.3	307000	109.7	40.6	290000	108.3	65.8
49	5930000	274.5	109.1	3250000	237.1	72.9	3300000	213.7	118.4	2980000	214.6	93.6	271000	101.7	60.6	367000	108.1	61.3	178000	83.8	60.9
50	3670000	240.8	89.9	7170000	314.3	125.5	2070000	181.8	95	4240000	243.2	100.2	285000	129.4	47.1	439000	111.4	60.1	365000	119.6	64.2
51	5810000	267.1	104.1	5090000	249.9	98.4	3020000	204.5	112.5	3430000	235.8	100.7	322000	113.8	51.2	350000	102.6	50.2	183000	87.2	61.8
52	6900000	317.5	113.9	4720000	285.3	125.2	2120000	196.3	111.8	5210000	275.9	125.1	854000	158.4	72.3	211000	100	38.7	411000	116.7	69.2
53	4990000	266.3	112.7	4460000	215.3	90.4	3970000	236.4	105.2	2490000	170.3	92.7	637000	153.4	67.7	293000	97.7	55.7	502000	126.5	80.7
54	5110000	280.2	98.4	3680000	218.7	102.8	2890000	196.3	102	5890000	275.2	129.4	619000	147.1	69.5	511000	133.6	58.2	185000	91.4	49.7
55	4980000	257.8	110.7	3500000	209.9	92.9	3000000	227.3	93.2	4990000	269.5	103.7	266000	110.3	57.5	154000	96.6	42	147000	95.2	60.3
56	6970000	297	110.9	3620000	223.3	107.4	1760000	198.5	100.2	3640000	239.1	110.1	705000	173.7	69.6	290000	108.9	51	226000	91.6	74
57	4220000	247.9	102.8	4340000	234.5	110.1	5250000	199.4	89.2	6140000	284.5	121.6	684000	134.9	73.7	344000	113.8	55.8	285000	105.9	59.8
58	5480000	278.7	105.2	3960000	209.3	101.7	2820000	231	120.5	3160000	243	111.2	706000	176.7	72.3	422000	119.4	59.4	261000	95.6	67.4
59	4950000	265.8	110.2	4650000	240.4	106.1	1690000	227.3	123.1	5470000	271.6	113.4	573000	140.5	68.9	270000	119.1	50.8	827000	150.3	82.6
60	3100000	232.2	91.5	4120000	230.5	108.3	4000000	197.2	94.8	3120000	243.4	97.3	413000	114.3	55.4	326000	96.8	53.4	168000	92.9	62.6
61	10000000	314.5	109.1	2890000	208.1	100	4250000	278.6	147.9	2530000	203	92.3	692000	157.5	62.1	228000	89.3	58.8	562000	132.5	70.1
62	4660000	284.1	109	2300000	180.6	91.1	2640000	251.4	110.8	5660000	279	118.5	408000	130	61.5	279000	103.6	53.8	222000	92.3	60.1
63	4490000	283.9	106.8	2940000	177.1	77.2	6130000	171.8	87.4	3230000	232.6	94.9	407000	127.6	62.2	286000	96.5	53.7	263000	99.4	69.1
64	6060000	307	110.8	4210000	233.9	111.4	3470000	200.9	117	5160000	266.6	116.9	899000	140.2	69.4	455000	123.3	52.8	233000	104.3	66.8
65	4800000	257.8	102.4	4500000	225.5	111.7	2030000	242.5	138	2600000	223	90.1	267000	105.8	54.8	706000	139.2	70.1	496000	137.2	62.8
66	6380000	343	115.2	4060000	208.8	94.5	4090000	218.3	129.3	3810000	227.4	95.4	472000	135.6	55.1	455000	118.5	61.7	515000	129.3	69.1
67	7630000	314.3	120.2	3210000	186.3	99.3	4640000	253.5	134.6	5940000	349.8	124.5	294000	111.8	46.9	289000	92.3	54.2	393000	118.4	71.7
68	4890000	261.7	98.2	3610000	205.3	93.8	1780000	159.5	97.3	2930000	229.8	97.8	379000	125.9	58.4	301000	98.3	42.7	157000	89.4	60.3
69	5830000	295.5	110.1	2730000	204.5	85.1	4990000	245	139.9	2260000	196.5	88.8	449000	135.1	53.3	398000	103.8	59.4	919000	166.5	79.2
70	4090000	258.9	93	2880000	205.9	79	3930000	232.7	132.1	4190000	255.9	114.7	515000	122	69.9	384000	94.1	57	192000	97.9	60.9
71	5580000	304.1	107.7	4870000	243.8	116.4	3200000	192.7	118.5	2700000	207.7	92.7	691000	173.6	68.5	273000	100	55.9	592000	132.8	71.5
72	3760000	272.4	104	3380000	214.6	105.9	1730000	183.9	85.5	3240000	246.1	90.6	775000	167	71.3	252000	94.3	51.7	632000	124	72.5
73	2600000	211.6	77.6	2970000	197.5	101	3010000	206.7	117.3	7140000	322.8	125.3	430000	141.2	67.2	295000	95.1	55.7	243000	97.5	76.4
74	7790000	314.3	106.3	3920000	201.8	95	3220000	213.6	127.4	3610000	258.9	90.8	253000	110.3	54.6	450000	113.5	73.7	183000	94.6	56.5
75	5310000	248.1	142.7	3640000	223.6	101.8	3190000	197	118	2460000	227.1	91.6	447000	137.6	58.4	486000	119.3	66.5	208000	89.8	65.5
76	5860000	285	109.3	6000000	276.4	143.6	1640000	174.3	82.8	1780000	170.9	97.9	468000	146.2	56	390000	104.8	60.7	520000	122.9	74
77	6070000	289.6	115.2	3300000	209.7	95.8	2270000	171.7	92.5	3460000	247.1	99.3	384000	125.3	65.2	495000	112.2	59.7	152000	96.5	49
78	9320000	330.7	121.2	4040000	225.6	140.6	1500000	166.5	89.2	4020000	270.1	113	619000	143.7	61.3	189000	85.6	47.9	182000	91.4	58.9
79	7270000	307.2	114.2	4280000	223.4	100	1700000	168.5	87.5	3720000	266.5	84.1	441000	126.1	53.7	433000	117.3	56.2	145000	82.2	55.2
80	4210000	255	95.4	2090000	188.9	74.1	4130000	220.4	133.5	2510000	211.6	92.3	532000	156.6	73.4	328000	92.9	55	226000	108.6	80.9
81	5720000	280.2	105.1	2290000	170.9	93	4230000	231.3	162.5	7630000	304.2	125.3	611000	147.4	64.1	496000	113.2	69.7	520000	124.1	74.3
82	5660000	316.7	113.9	2920000	195.7	90.1	1920000	161.5	93.7	5250000	289.5	102	570000	142.5	67.2	325000	92.9	52.1	380000	113.1	55.6
83	5140000	278	97.6	1970000	161.7	88.4	2540000	219.3	97.5	9240000	339.7	147.8	385000	123.1	54.6	785000	139	72.7	199000	94.9	62.5
84	5960000	290.2	96.1	3710000	211	105.8	3460000	221.2	112.9	3270000	217.2	102.7	410000	139.1	55.5	273000	89.4	54.4	150000	93	48.4
85	4260000	244.2	79.4	4750000	233.4	107.7	3530000	201.1	106.1	2470000	217.4	100.7	641000	147.6	59	275000	90.3	49.8	180000	93.9	59.4
86	5250000	241.9	111.4	4240000	218.5	92.5	2810000	202.9	85.4	14500000	406.1	176.3	498000	153	61.8	305000	103.1	72	175000	82	57.1
87	4370000	230.6	99.1	6890000	236.9	125.7	3040000	220.7	112	1790000	197.8	81.9	684000	151.4	68.5	337000	112.9	51.6	1300000	164.4	82.6
88	7960000	314.4	132.5	2880000	201.9	102.5	4790000	230.7	128.1	13500000	350.9	145.9	239000	117.9	52.1	810000	125.8	72.6	693000	151.4	69.7
89	6130000	278.7	103	4910000	240.7	112.5	1980000	171.4	96	16500000	397.7	177.6	599000	136.9	64	452000	108.4	58	198000	105.2	55.1
90	5490000	288.9	107.8	3120000	216.8	107.6	3060000	204.5	98.3	25900000	456.6	185.3	406000	123.6	62.4	292000	86	50.3	216000	102.8	59.8
91	3460000	244.3	91.5	2530000	176.6	89.2	4040000	246.2	108.2	9270000	276.5	153.1	378000	126.6	53.1	273000	103.9	55	477000	112.1	60.1
92	10300000	328.7	134.7	4980000	231.6	133.3	2950000	214.4	103.8	11300000	329.8	141	453000	115.5	54.5	317000	95.6	55.2	180000	97.4	55.9
93	5800000	251	93.6	2570000	195.1	93.6	2440000	200.7	96.7	15600000	372.4	163.6	796000	165.3	75.7	185000	92.9	42.7	176000	99.1	51.1
94	4390000	264.1	102.8	5470000	234.6	104	2790000	184.3	83.8	14300000	366	133.4	575000	147.8	61.2	350000	98.2	56.9	328000	107.6	69
95	6390000	286.3	112.6	5560000	241.1	134.2	3210000	195.2	106.4	12200000	357.3	167.3	844000	169.4	67.5	262000	94.8	46	289000	110.7	70.9
96	7550000	293.8	119.8	4360000	230.3	108.5	3300000	218.8	98.1	6800000	283.5	140.7	258000	109.7	57.7	296000	95.1	41.5	191000	100.2	55.9
97	6990000	304.1	112.7	3130000	183.8	105.1	5280000	261.3	143.64	7980000	319.7	130.5	317000	113.6	58.5	374000	102.6	53.8	226000	98.6	96.5
98	4920000	280.3	110.4	4370000	217.8	112.6	3560000	232.4	124.2	11700000	344.6	141.6	493000	143.7	62.8	434000	101.6	61	951000	140.2	86.4
99	5240000	289.2	111.2	3650000	205.6	100.4	1870000	188.2	93.6	3120000	218.8	99.1	406000	120.7	56	562000	115.5	75.5	184000	94.2	61.2
100	7240000	328.2	99.3	2780000	179.5	90.5	6420000	271.8	152.7	3840000	245.5	106.6	677000	149	66.4	365000	100.7	60.7	847000	157.6	79.3
